# Supplementary material for: A simple method for calculating minimum estimates of previous population sizes of wildlife from hunting records
Source: PLoS One. 2018 Jun 12;13(6):e0198794. doi: 10.1371/journal.pone.0198794 (PMC5997341; doi:10.1371/journal.pone.0198794)
Supplement: S1 Dataset — (CSV) [file pone.0198794.s001.csv]

S1 Dataset
Annual number of deer harvested in Hokkaido Island from 1873 to 1882 and that in the eastern part of Hokkaido Island from 1993 to 2012 in Fig 1 and Fig 2.
Population	Year	No. deer harvested	Data source
Hokkaido	1873	110,002	[17]
	1874	116,996	[17]
	1875	129,166	[17]
	1876	87,864	[17]
	1877	60,938	[17]
	1878	69,496	[10]
	1879	31,711	[10]
	1880	27,847	[10]
	1881	25,012	[10]
	1882	15,429	[10]
Eastern Hokkaido	1993	23,324	[19]
	1994	24,943	[19]
	1995	34,687	[19]
	1996	40,691	[19]
	1997	47,211	[19]
	1998	72,540	[19]
	1999	57,492	[19]
	2000	56,165	[19]
	2001	44,850	[19]
	2002	44,624	[19]
	2003	42,321	[19]
	2004	46,527	[13]
	2005	48,407	[13]
	2006	42,742	[13]
	2007	43,215	[13]
	2008	47,185	[13]
	2009	53,550	[13]
	2010	57,985	[13]
	2011	71,906	[13]
	2012	78,076	[13]
