# Supplementary material for: A simple method for calculating minimum estimates of previous population sizes of wildlife from hunting records
Source: PLoS One. 2018 Jun 12;13(6):e0198794. doi: 10.1371/journal.pone.0198794 (PMC5997341; doi:10.1371/journal.pone.0198794)
Supplement: S2 Dataset — (CSV) [file pone.0198794.s002.csv]

S2 Dataset.
Population estimates of deer in Hokkaido Island from 1873 to 1882 by Equation 2 based on annual population increase rates (r) of 15% and 35%, respectively in Fig 1.
Year	r=0.15	r=0.35
1873	473,312	349,044
1874	417,806	322,707
1875	345,932	277,710
1876	249,280	200,535
1877	185,629	152,106
1878	143,394	123,076
1879	84,983	72,333
1880	61,263	54,840
1881	38,429	36,441
1882	15,429	15,429
