# Supplementary material for: A simple method for calculating minimum estimates of previous population sizes of wildlife from hunting records
Source: PLoS One. 2018 Jun 12;13(6):e0198794. doi: 10.1371/journal.pone.0198794 (PMC5997341; doi:10.1371/journal.pone.0198794)
Supplement: S3 Dataset — (CSV) [file pone.0198794.s003.csv]

S3 Dataset
Population estimates of deer in the eastern part of Hokkaido Island from 1993 to 2012 by Equation 2 based on annual population increase rates (r) of 15% and 35%, respectively in Fig 2.
Hunting data	Year	r=0.15	r=0.35
5 years	1993	124,990	91,585
	1994	116,916	92,153
	1995	105,769	90,733
	1996	81,744	75,662
	1997	47,211	47,211
10 years	1993	234,372	131,194
	1994	242,705	145,625
	1995	250,426	162,920
	1996	248,100	173,115
	1997	238,520	178,772
	1998	220,005	177,608
	1999	169,585	141,842
	2000	128,907	113,872
	2001	83,653	77,905
	2002	44,624	44,624
15 years	1993	276,935	137,845
	1994	291,653	154,604
	1995	306,716	175,042
	1996	312,834	189,479
	1997	312,964	200,864
	1998	305,616	207,431
	1999	268,038	182,103
	2000	242,127	168,225
	2001	213,857	151,282
	2002	194,358	143,683
	2003	172,194	133,729
	2004	149,354	123,401
	2005	118,251	103,780
	2006	80,320	74,753
	2007	43,215	43,215
20 years	1993	305,141	139,746
	1994	324,090	157,170
	1995	344,019	178,507
	1996	355,732	194,156
	1997	362,297	207,178
	1998	362,349	215,956
	1999	333,280	193,612
	2000	317,156	183,761
	2001	300,140	172,255
	2002	293,583	171,997
	2003	286,303	171,953
	2004	280,580	175,004
	2005	269,160	173,444
	2006	253,866	168,800
	2007	242,793	170,178
	2008	229,515	171,400
	2009	209,679	167,690
	2010	179,549	154,089
	2011	139,798	129,740
	2012	78,076	78,076
